# Supplementary material for: Bioengineered 3D Human Trabecular Meshwork Models for Outflow Physiology and Glaucoma Research
Source: Bioengineering (Basel). 2026 Feb 28;13(3):291. doi: 10.3390/bioengineering13030291 (PMC13024433; doi:10.3390/bioengineering13030291)
Supplement: Supplementary file 1 [file bioengineering-13-00291-s001.zip]

Archive with 1 entries (1 files):
- bioengineering-4134594-supplementary.pdf
